# Supplementary material for: Suicidal Ideations in Major Depressed Subjects: Role of the Temporal Dynamics of Anhedonia
Source: Brain Sci. 2023 Jul 13;13(7):1065. doi: 10.3390/brainsci13071065 (PMC10377246; doi:10.3390/brainsci13071065)
Supplement: Supplementary file 1 [file brainsci-13-01065-s001.zip]

Archive with 1 entries (1 files):
- brainsci-2501349-supplementary.pdf
